# Supplementary material for: Amino Acid Profile in Malnourished Patients with Liver Cirrhosis and Its Modification with Oral Nutritional Supplements: Implications on Minimal Hepatic Encephalopathy
Source: Nutrients. 2021 Oct 25;13(11):3764. doi: 10.3390/nu13113764 (PMC8617874; doi:10.3390/nu13113764)
Supplement: Supplementary file 1 [file nutrients-13-03764-s001.zip]

Archive with 1 entries (1 files):
- nutrients-1425972-supplementary.pdf
